# Supplementary material for: Persistence of arctic-alpine flora during 24,000 years of environmental change in the Polar Urals
Source: Sci Rep. 2019 Dec 23;9:19613. doi: 10.1038/s41598-019-55989-9 (PMC6927971; doi:10.1038/s41598-019-55989-9)
Supplement: Supplementary file 2 — Supplementary Tables S1 and S2 [file 41598_2019_55989_MOESM2_ESM.xlsx]

## Sheet: S. Table 1 
Supplementary Table S1: Total sedaDNA read numbers remaining after each filtering step as described in the Methods
Filtering step	Total DNA reads
Pre-identification (paired-end raw sequences)	72666578
Remove sequences not assigned to samples (demultiplexed reads). Keep sequences with 100 % match to tags and maximum of three mismatches with primers	43521096
Remove sequences with < 98 % match to reference sequence in arcborbryo database	39248878
Remove sequences with fewer average reads in samples vs. negative controls	22242042
Minimum 10 reads in PCR replicate criterion	22240148
Remove sequences belonging to domestic food plants and/or assumed false positives (the identity of which could not be distinguished from NCBI BLAST search )	18836201

## Sheet: S. Table 2
Supplementary Table S2: All taxa detected by sedaDNA at Lake Bolshoye Shchuchye with summary statistics of sedaDNA data and details of the assigned distribution classification. Taxa marked with an asterisk (*) are inferred to species level based on the biogeographic distribition and comments from botanical surveys in the region. Note that Arabis alpina is the only taxon classified as arctic-alpin…
Taxon name	Family	Identification level	Functional group	Similarity to reference sequence (%)	Classification based on presence in record	Classification based on presence in record	Classification based on presence in record	Occurrence in present-day vegetation	Occurrence in present day vegetation of Polar Urals according to Pan-Arctic Flora (PAF)	Distribution classification	Max. repeats in a sediment sample (out of 8)	Sum repeats in all sediment samples (out of 153x8)	Sum reads in all sediment samples	Total number of sediment samples in which the taxon is present (out of 153)	Average reads across all 153 sediment samples	Average reads in sediment samples in which a taxon is present	Sum reads in all negative controls	Max. repeats in a negative control (out of 8)	Sum repeats in all negative controls (out of 35x8)	Total number of negative controls in which a taxon is present (out of 35)	Average reads across all negative controls	Average reads in negative controls in which a taxon is present	Ratio of average reads across all negative controls to average reads across sediment samples in which a taxon is present	Ratio of average reads across all negative controls to average reads across all sediment samples	Comment
					Present in LGM? Must have 2 or more occurences	Present in late glacial? Must have 2 or more occurences	Present in Holocene? Must have 2 or more occurences	Occurrence (0 = absent, 1= rare, 2= scattered, 3= common)
Abies	Pinaceae	Genus	TreesShrubs	100	Y	Y	N	0	N	Boreal	2	5	83458	3	545.477	27819.3	0	0	0	0	0	0	0	0	Not recorded at Lake BS and in this part of the PU
Aconitum lycoctonum	Ranunculaceae	Species	Forb	100	N	N	Y	0	Y	Boreal	8	45	14185	15	92.7124	945.667	0	0	0	0	0	0	0	0
Agrostidinae	Poaceae	Subtribe	Graminoid	100	Y	Y	Y	3	Y	NA	8	39	25474	23	166.497	1107.57	0	0	0	0	0	0	0	0	Both arctic and boreal representatives within this genus. Agrostis has sequence sharing within the genus and thus species cannot be distinguished based on the trnL marker. 6 species in this genus occur in PU. A. borealis was found at Lake BS, and grows in the moutain tundra belt. Agrostis stolonifera is also typical in PU.
Alchemilla	Rosaceae	Genus	Forb	100	N	N	Y	2	Y	Boreal	6	39	14834	17	96.9542	872.588	0	0	0	0	0	0	0	0	No arctic-alpine representatives in the genus (but some subarctic). 10 species in the flora of PU, 5 species in the area of BS, at a distance of between 10 and 30 km
Alnus	Betulaceae	Genus	TreesShrubs	98.3607	N	N	Y	3	Y	Boreal	4	22	3805	15	24.8693	253.667	0	0	0	0	0	0	0	0	syn. Duschekia (=Alnus) fruticosа. It forms dense thickets on the slopes around lake BS today.
Alnus alnobetula (viridis)	Betulaceae	Species	TreesShrubs	100	Y	N	Y	0	Y	Boreal	8	248	508143	37	3321.2	13733.6	42	1	1	0	2	0	0.000145628	0.000602193
Alopecurinae	Poaceae	Subtribe	Graminoid	100	Y	Y	Y	2	Y	NA	3	21	11397	16	74.4902	712.312	19	1	1	1	0.542857	19	0.000762105	0.00728763	Both arctic and boreal represenatives within this genus. 4 species of Alopecurus grow in PU. A. alpinus and A. glaucus were found 12-15 km to north east of Lake BS, close to lake Pedarata
Amaranthus	Amaranthaceae	Genus	Forb	98.3333	Y	Y	Y	1	Y	NA	1	8	1301	8	8.50327	162.625	0	0	0	0	0	0	0	0	Species of this family are encountered only as imported weeds in villages, but they are common in temperate areas of Russia.
Andreaea	Andreaeaceae	Genus	Bryophyte	100	Y	Y	Y	NA	NA	NA	3	24	8504	17	55.5817	500.235	0	0	0	0	0	0	0	0
Andromeda polifolia	Ericaceae	Species	TreesShrubs	100	N	N	Y	3	Y	Boreal	8	18	4676	8	30.5621	584.5	0	0	0	0	0	0	0	0
Androsace chamaejasme	Primulaceae	Species	Forb	100	Y	Y	Y		Y	Arctic-alpine	2	9	1982	8	12.9542	247.75	0	0	0	0	0	0	0	0	syn. Androsace lehmanniana
Anthemideae	Asteraceae	Tribe	Forb	100	Y	Y	Y	3	Y	Intermediate	8	538	397045	144	2595.07	2757.26	2536	1	4	4	72.4571	634	0.0262787	0.0279211	No representative in the high-arctic zone. Present in PU, genus Artemisia, Tanacetum, Tripleurospermum, Achillea and grows close to Lake BS, the first in the tundra zone, the second in alder thickets used for reindeer grazing and the third in alder and willow thickets along the shore of the lake.
Anthriscus sylvestris	Apiaceae	Species	Forb	100	N	N	Y	2	Y	Boreal	7	36	10492	14	68.5752	749.429	0	0	0	0	0	0	0	0
Arabidopsis	Brassicaceae	Genus	Forb	100	Y	Y	Y	1	Y	Arctic-alpine	3	29	19546	27	127.752	723.926	0	0	0	0	0	0	0	0	Most likely Arabidopsis petrea which is frequent in PU and has identical sequence
Arabis alpina	Brassicaceae	Species	Forb	100	N	N	Y	1	Y	Arctic-alpine	1	3	433	3	2.83007	144.333	0	0	0	0	0	0	0	0
Arctostaphylos uva-ursi	Ericaceae	Species	TreesShrubs	98	N	N	Y	1	Y	Boreal	2	9	1587	7	10.3725	226.714	0	0	0	0	0	0	0	0
Arenaria serpyllifolia	Caryophyllaceae	Species	Forb	100	Y	Y	N	0	N	Intermediate	1	4	19398	4	126.784	4849.5	973	1	1	1	27.8	973	0.00573255	0.21927
Arnica	Asteraceae	Genus	Forb	100	N	Y	N	1	Y	Intermediate	1	5	124	5	0.810458	24.8	0	0	0	0	0	0	0	0	Sequence sharing within genus. Only the low-arctic Arnica angustifolia subsp. iljinii in region today; other species within genus are sub-arctic-boreal.
Asteraceae	Asteraceae	Family	Forb	98	Y	Y	Y		Y	NA	1	8	194	8	1.26797	24.25	0	0	0	0	0	0	0	0
Asteroideae	Asteraceae	Subfamily	Forb	100	Y	Y	Y	2	Y	NA	8	68	32208	29	210.51	1110.62	624	1	2	2	17.8286	312	0.0160528	0.0846924	These are those which are reported from the area of Lake BS - many more are mentioned from the area > 20 km (Antennaria lanata, Tephroseris , Omalotheca, Petasites) or from PU
Astragalus	Fabaceae	Genus	Forb	100	Y	Y	Y	3	Y	Arctic-alpine	8	148	76564	43	500.418	1780.56	0	0	0	0	0	0	0	0	Astragalus frgidus, A. subpolaris or A. alpinus complex are all arctic-alpines. 7 species occur in PU, 4 in the area of Lake BS. A. subpolaris is the most common in the area.
Aulacomnium	Aulacomniaceae	Genus	Bryophyte	100	N	Y	Y	NA	NA	NA	3	22	4347	15	28.4118	289.8	36	1	1	0	1.02857	0	0.00354925	0.0362023	Occurs in different tundra types, in thickets and open larch forests within PU
Aulacomnium turgidum	Aulacomniaceae	Species	Bryophyte	100	N	Y	Y	NA	NA	NA	5	25	11640	15	76.0784	776	11	1	1	0	0.314286	0	0.000405007	0.00413108
Betula	Betulaceae	Genus	TreesShrubs	100	Y	Y	Y	3	Y	Boreal	8	353	388895	54	2541.8	7201.76	3883	1	2	2	110.943	1941.5	0.015405	0.0436474	B. tundrarum occus on River Baidarata in scattered Larix "forest"
Bistorta	Polygonaceae	Genus	Forb	100	Y	Y	Y	3	Y	Boreal	8	196	192252	36	1256.55	5340.33	0	0	0	0	0	0	0	0	BLAST check revealed 100 % sequence similarity to Bistorta major (Syn P. bistorta) which is common in region today
Bistorta vivipara	Polygonaceae	Species	Forb	100	Y	Y	Y	3	Y	Intermediate	8	344	441419	108	2885.09	4087.21	5924	2	6	2	169.257	2962	0.0414114	0.0586661
BOP clade	Poaceae	no rank	Graminoid	100	Y	Y	N		Y	NA	1	5	10639	5	69.5359	2127.8	0	0	0	0	0	0	0	0
Brachytheciaceae	Brachytheciaceae	Family	Bryophyte	100	Y	Y	Y	NA	NA	NA	2	17	5223	16	34.1373	326.438	38	1	2	1	1.08571	38	0.00332595	0.0318044	19 species in PU, 14 in the genus Brachythecium. B cirrosum occurs at altitudes > 500m in grass-moss tundra
Braya	Brassicaceae	Genus	Forb	100	Y	Y	N	1	Y	Arctic-alpine	1	8	13264	8	86.6928	1658	0	0	0	0	0	0	0	0	Only Braya glabella complex in region today. Only one occurrence documented on a calcareous site 80 km south of Lake BS
Bromus ciliatus	Poaceae	Species	Graminoid	100	N	Y	N	3	Y	Intermediate	1	3	225	3	1.47059	75	0	0	0	0	0	0	0	0
Bromus pumpellianus	Poaceae	Species	Graminoid	100	N	Y	Y	3	Y	Intermediate	1	3	469	3	3.06536	156.333	0	0	0	0	0	0	0	0
Bryaceae	Bryaceae	Family	Bryophyte	100	Y	Y	Y	NA	NA	NA	2	16	1956	15	12.7843	130.4	0	0	0	0	0	0	0	0
Bryum	Bryaceae	Genus	Bryophyte	100	Y	Y	Y	NA	NA	NA	4	55	15647	44	102.268	355.614	0	0	0	0	0	0	0	0
Cakile (Brassicaceae in NCBI)	Brassicaceae	Genus	Forb	100	Y	Y	Y	0	Y	NA	2	9	15881	8	103.797	1985.12	34	1	1	1	0.971429	34	0.000489354	0.00935889
Caltha	Ranunculaceae	Genus	Forb	100	Y	Y	Y	2	Y	Intermediate	3	46	18710	37	122.288	505.676	0	0	0	0	0	0	0	0	Grows in grass rich marshes. Caltha palustris occurs further south in PU
Cardamine	Brassicaceae	Genus	Forb	100	Y	Y	Y	2	Y	Arctic-alpine	2	16	7126	14	46.5752	509	0	0	0	0	0	0	0	0	Two taxa common in region today: C. polemonioides, and C. bellidifolia. BLAST check reveals 100 % similarity to C. bellidifolia. Three boreal taxa are very rare in the region today are lacking in reference library (C. amara, C. dentata and C. macrophylla). C. amara, C. dentata and C. macrophylla were recorded in the area of Lake BS up to 20 km
Carduinae	Asteraceae	Subtribe	Forb	100	Y	N	Y	3	Y	Boreal	8	170	207382	37	1355.44	5604.92	6819	1	2	2	194.829	3409.5	0.0347603	0.143738	In PU genus Cirsium, Saussurea. Cirsium has 2 species, one of which is widespread and found close to BS, in alder thickets
Carex	Cyperaceae	Genus	Graminoid	100	Y	Y	Y		Y	NA	8	280	23960	99	156.601	242.02	0	0	0	0	0	0	0	0	Both arctic and boreal representatives within this genus. The genus comprises 51 species in PU, and is the most species rich genus in the area.
Carex aquatilis	Cyperaceae	Species	Graminoid	100	Y	Y	Y	1	Y	Intermediate	2	11	272	10	1.77778	27.2	0	0	0	0	0	0	0	0
Carex lachenalii	Cyperaceae	Species	Graminoid	100	Y	N	Y	2	Y	Arctic-alpine	1	7	1735	7	11.3399	247.857	0	0	0	0	0	0	0	0
Castilleja	Orobanchaceae	Genus	Forb	100	N	Y	Y	2	Y	Intermediate	6	18	3597	10	23.5098	359.7	0	0	0	0	0	0	0	0	Matches to C. hyparctica which is rare in larger region today; other intermediate representatives (C lapponica, C artica) are missing in reference library.
Cerastium	Caryophyllaceae	Genus	Forb	100	Y	Y	Y	2	Y	NA	5	59	45832	42	299.556	1091.24	0	0	0	0	0	0	0	0	Both arctic and boreal taxa representatives within this genus. 8 species in PU, with two occuring in the area of Lake BS
Chamerion angustifolium	Onagraceae	Species	Forb	100	N	N	Y	1	Y	Boreal	7	22	4794	12	31.3333	399.5	0	0	0	0	0	0	0	0
Chenopodium capitatum	Amaranthaceae	Species	Forb	100	Y	Y	N	0	N	Boreal	1	5	3039	5	19.8627	607.8	404	1	1	1	11.5429	404	0.0189912	0.581131	No arctic-alpine representative in genus
Cochlearia	Brassicaceae	Genus	Forb	100	Y	Y	N	1	Y	Arctic-alpine	1	9	8127	9	53.1176	903	0	0	0	0	0	0	0	0
Convallaria majalis	Asparagaceae	Species	Forb	100	Y	Y	Y	0	N	Boreal	3	14	11063	11	72.3072	1005.73	0	0	0	0	0	0	0	0	Occurs in middle Urals only today
Crassula	Crassulaceae	Genus	Forb	100	Y	Y	Y	0	N	Boreal	1	9	5232	9	34.1961	581.333	0	0	0	0	0	0	0	0
Cratoneuron filicinum	Amblystegiaceae	Species	Bryophyte	100	Y	N	N	NA	NA	NA	1	4	659	4	4.30719	164.75	0	0	0	0	0	0	0	0	Grows in forests, mountain forests with pine and birch, and humid forests within PU
Dicranaceae	Dicranaceae	Family	Bryophyte	100	Y	Y	Y	NA	NA	NA	5	72	30353	36	198.386	843.139	238	1	2	1	6.8	238	0.0080651	0.0342767	Largest family of mosses in PU with 41 species, with several species encountered constantly in the upper reaches of the river Baidarata
Didymodon icmadophilus	Pottiaceae	Species	Bryophyte	100	Y	N	N	NA	NA	NA	1	3	111	3	0.72549	37	0	0	0	0	0	0	0	0
Distichium	Ditrichaceae	Genus	Bryophyte	100	Y	Y	Y	NA	NA	NA	3	23	3547	19	23.183	186.684	0	0	0	0	0	0	0	0
Distichium inclinatum	Ditrichaceae	Species	Bryophyte	100	Y	Y	N	NA	NA	NA	1	4	91	4	0.594771	22.75	0	0	0	0	0	0	0	0
Ditrichum	Ditrichaceae	Genus	Bryophyte	100	N	Y	N	NA	NA	NA	1	4	180	4	1.17647	45	0	0	0	0	0	0	0	0
Douglasia	Primulaceae	Genus	Forb	100	Y	N	N	1	Y	Arctic-alpine	1	4	1840	4	12.0261	460	0	0	0	0	0	0	0	0	syn. Androsace are in general arctic-alpines and A. triflora is frequent in the arctic and rare in bordering boreal zone.
Draba	Brassicaceae	Genus	Forb	100	Y	Y	Y	2	Y	Arctic-alpine	7	302	659078	111	4307.7	5937.64	522	1	1	1	14.9143	522	0.00251182	0.00346224	Many species within this genus which are very common in arctic-alpine areas although there are also some boreal representatives. 10 species in the flora of the PU.
Draba pauciflora	Brassicaceae	Species	Forb	100	Y	Y	N		Y	Arctic-alpine	1	3	803	3	5.24837	267.667	0	0	0	0	0	0	0	0	syn. D. adamsii, D. micropetala, D. oblongata. D.oblongata scattered in the Polar Urals region.
Dryas octopetala*	Rosaceae	Genus	TreesShrubs	100	Y	Y	Y	3	Y	Arctic-alpine	8	460	1197046	101	7823.83	11851.9	1733	2	3	1	49.5143	1733	0.00417774	0.00632865
Dryopteris	Dryopteridaceae	Genus	Fern	100	N	N	Y	2	Y	Boreal	6	13	12281	6	80.268	2046.83	0	0	0	0	0	0	0	0	2 species of this genus occur in PU, Dryopteris expansa goes north only to Malaya Khadata, 50-60 km south of Lake BS
Dryopteris fragrans	Dryopteridaceae	Species	Fern	100	N	N	Y		Y	Boreal	3	14	2256	8	14.7451	282	0	0	0	0	0	0	0	0
Empetrum nigrum*	Ericaceae	Genus	TreesShrubs	100	N	N	Y	3	Y	Intermediate	8	100	36851	28	240.856	1316.11	0	0	0	0	0	0	0	0	E. hermaphroditum is found on the shore of lake, BS, whereas E. nigrum is found at an altitude of around 400 m above lake; these are regarded as subspecies in the Pan Arctic Flora checklist
Ephedra	Ephedraceae	Genus	TreesShrubs	100	N	Y	N	0	N	Intermediate	2	3	7898	2	51.6209	3949	0	0	0	0	0	0	0	0	Many records find Ephedra in LGM sediments, and thought to be indicative of Pleistocene steppe tundra. There are still remants of steppe tundra on south facing slopes. It is not found at Lake BS and in this part of the PU today
Eriophorum	Cyperaceae	Genus	Graminoid	100	Y	Y	Y	3	Y	Intermediate	3	15	466	13	3.04575	35.8462	0	0	0	0	0	0	0	0
Eritrichium	Boraginaceae	Genus	Forb	100	Y	Y	Y	2	Y	Arctic-alpine	7	145	125906	67	822.915	1879.19	0	0	0	0	0	0	0	0	Grows within mountain tundra and snow bed sites within PU.
Euphrasia	Orobanchaceae	Genus	Forb	100	N	N	Y	2	Y	Intermediate	1	3	368	3	2.40523	122.667	0	0	0	0	0	0	0	0
Festuca	Poaceae	Genus	Graminoid	100	Y	Y	Y	3	Y	NA	4	102	125194	68	818.261	1841.09	12568	1	3	3	359.086	4189.33	0.19504	0.43884	Festuca ovina is found at Lake BS, F. rubra was found in the upper reaches of Baidarata, 12-15 km from the lake
Filipendula ulmaria	Rosaceae	Species	Forb	98.2456	N	N	Y	1	Y	Boreal	4	18	4231	12	27.6536	352.583	4322	1	1	0	123.486	0	0.350231	4.46545	Occurs in PU, south of B. Khadyta river. Does not grow as far north as Lake BS today
Galegeae (Astragalus umbellatus, A. Alpinus, Oxytropis deflexa)	Fabaceae	Tribe	Forb	98.3333	N	Y	Y		Y	Intermediate	1	3	1602	3	10.4706	534	0	0	0	0	0	0	0	0	Most likely Astragalus of Oxytropis; none of them are common in the high Arctic. No other genera of this tribe occur in PU
Galium	Rubiaceae	Genus	Forb	100	Y	N	Y	2	Y	Boreal	5	19	12913	12	84.3987	1076.08	0	0	0	0	0	0	0	0	6 species in PU, 3 species in the area of BS
Galium boreale	Rubiaceae	Species	Forb	100	N	N	Y	1	Y	Boreal	6	22	5854	9	38.2614	650.444	0	0	0	0	0	0	0	0
Geum	Rosaceae	Genus	Forb	100	Y	Y	Y	2	Y	NA	8	43	31881	21	208.373	1518.14	378	1	2	2	10.8	189	0.00711396	0.0518302	G. rivale (boreal) and G. glaciale (arctic-alpine) rare or scattered in region today. Grows in meadows close to rivers or lakes. Distribution stops around 70-80 km south of Lake BS
Grimmiaceae	Grimmiaceae	Family	Bryophyte	100	Y	Y	Y	NA	NA	NA	4	74	31752	52	207.529	610.615	0	0	0	0	0	0	0	0	20 speices in PU. Grimmia ovalis is the most wide-spread species in the region.
Gymnocarpium dryopteris	Woodsiaceae	Species	Fern	100	N	N	Y	1	Y	Boreal	2	11	4135	8	27.0261	516.875	0	0	0	0	0	0	0	0
Hedysarum hedysaroides	Fabaceae	Species	Forb	100	N	Y	Y	2	Y	Intermediate	6	76	11369	28	74.3072	406.036	0	0	0	0	0	0	0	0	syn. Hedysarum arcticum. Grows in mountain tundra and high altitude plateaus
Hordeum	Poaceae	Genus	Graminoid	100	Y	Y	Y	0	N	NA	1	5	2271	5	14.8431	454.2	0	0	0	0	0	0	0	0	Barley so could be contamination, but it is completely absent in the negative controls. Two Hordeum species in boreal zone, see H. jubatum and H. secalinum. BLAST check revealed 100 % match to H. jubatum, and H. secalinum. As matches to many other Hordeum sp., assigned intermediate category
Hypnaceae	Hypnaceae	Family	Bryophyte	100	Y	Y	N	NA	NA	NA	2	10	1067	8	6.97386	133.375	0	0	0	0	0	0	0	0	22 species in PU. Two are widespread and have a large ecological amplitude. H. recurvatum occurs in Dryas tundra
Hypnum procerrimum	Hypnaceae	Species	Bryophyte	100	Y	Y	N	NA	NA	NA	1	3	69	3	0.45098	23	0	0	0	0	0	0	0	0	not recorded in PU
Juncus biglumis	Juncaceae	Species	Graminoid	100	Y	Y	Y	2	Y	Arctic-alpine	3	52	26684	37	174.405	721.189	0	0	0	0	0	0	0	0	Grows on wet rocks, alpine tundra and alpine desert in PU
Kiaeria glacialis	Rhabdoweisiaceae	Species	Bryophyte	100	N	N	Y	NA	NA	NA	1	3	47	3	0.30719	15.6667	0	0	0	0	0	0	0	0
Kobresia	Cyperaceae	Genus	Graminoid	100	Y	Y	N	2	Y	Intermediate	1	15	848	15	5.54248	56.5333	0	0	0	0	0	0	0	0	3 species of this genus grow in PU, but considerably further south than Lake BS. The northernmost occurrence was recorded for K. simplisciuscula 68 km to the south
Lagotis glauca	Plantaginaceae	Species	Forb	100	Y	Y	Y	0	Y	Arctic-alpine	8	224	268394	55	1754.21	4879.89	0	0	0	0	0	0	0	0	Lagotis glauca ssp. minor is found growing in the region withinin snow beds and close to glaciers, along rivers and in mountain tundra.
Lamiaceae	Lamiaceae	Family	Forb	100	Y	Y	Y	2	Y	Boreal	1	12	1937	12	12.6601	161.417	0	0	0	0	0	0	0	0	No Lamiaceae are found in bioclimatic zone A-C, only a few scattered in D and E. 15 species of 9 genera in PU today
Larix sibirica	Pinaceae	Species	TreesShrubs	100	N	N	Y	2	Y	Boreal	8	99	110463	22	721.98	5021.05	0	0	0	0	0	0	0	0
Linnaea borealis	Caprifoliaceae	Species	Forb	100	N	N	Y	2	Y	Boreal	7	11	1684	3	11.0065	561.333	0	0	0	0	0	0	0	0
Linum	Linaceae	Genus	Forb	100	Y	Y	N	1	Y	Boreal	1	6	515	6	3.36601	85.8333	0	0	0	0	0	0	0	0
Lonicera	Caprifoliaceae	Genus	Forb	100	N	N	Y		Y	Boreal	7	11	1009	5	6.59477	201.8	0	0	0	0	0	0	0	0	2 species of genus Lonicera in PU, but not recorded in the area of Lake BS
Luzula parviflora	Juncaceae	Species	Graminoid	100	Y	N	Y	3	Y	Intermediate	1	4	1574	4	10.2876	393.5	0	0	0	0	0	0	0	0	Occurs in many areas of PU and recorded in adjacent valley near on Maloe Shchuchye lake
Lycopodiaceae	Lycopodiaceae	Family	Clubmoss	100	Y	Y	Y		Y	NA	6	147	137144	77	896.366	1781.09	55021	2	20	14	1572.03	3930.07	0.882621	1.75378	BLAST check shows a 100% match to Diphasiastrum alpinum (intermediate), Lycopodium clavatum (boreal), L. annotinum (boreal). Excluding Huperziaceae and Selaginellaceae, this family includes two genera in PU: Diphasiastrum, Lycopodium; and 6 speices. D alpinum occurs close to lake BS and Lycopodium annotinum in the upper reaches of Malaya Usa and in the upper reaches of the Baidarata river.
Lythrum salicaria	Lythraceae	Species	Forb	100	Y	N	N	0	N	Boreal	1	4	540	4	3.52941	135	0	0	0	0	0	0	0	0	Absent from PU today
Medicago	Fabaceae	Genus	Forb	100	Y	N	Y	0	N	Boreal	1	3	1778	3	11.6209	592.667	0	0	0	0	0	0	0	0	Only one species (M. lupulina) reported from Vorkuta settlement, otherwise absent from PU
Mesoptychia badensis	Jungermanniaceae	Species	Bryophyte	100	Y	Y	N	NA	NA	NA	2	15	554	14	3.62092	39.5714	0	0	0	0	0	0	0	0
Minuartia	Caryophyllaceae	Genus	Forb	98.3607	Y	Y	N	2	Y	Arctic-alpine	2	24	18193	19	118.908	957.526	0	0	0	0	0	0	0	0	All six Minuartia species in region are predominantly arctic-alpine taxa. 6 species in PU, of which 5 were recorded in a radius of 30 km around BS
Mniaceae	Mniaceae	Family	Bryophyte	100	N	N	Y	NA	NA	NA	2	7	199	5	1.30065	39.8	0	0	0	0	0	0	0	0	37 species in PU, second most species rich family. 6 species in genus Mnium.
Myosotis	Boraginaceae	Genus	Forb	100	N	N	Y	2	Y	NA	8	66	18821	27	123.013	697.074	0	0	0	0	0	0	0	0	Myosotis cespitosa and M. palustris have been reported from a radius of 30 km from Lake BS
Myosotis alpestris	Boraginaceae	Species	Forb	100	Y	Y	Y	0	Y	Arctic-alpine	8	278	345234	84	2256.43	4109.93	0	0	0	0	0	0	0	0
Myosotis arvensis	Boraginaceae	Species	Forb	100	N	N	Y	0	N	Boreal	8	32	7203	12	47.0784	600.25	0	0	0	0	0	0	0	0	Absent from PU today
Oxygraphis glacialis	Ranunculaceae	Species	Forb	100	N	Y	N	1	Y	Arctic-alpine	2	9	4649	7	30.3856	664.143	0	0	0	0	0	0	0	0	Grows in snow beds, along small creeks and humid sites between rocks.
Oxyria digyna	Polygonaceae	Species	Forb	100	Y	Y	Y	2	Y	Arctic-alpine	8	208	201671	79	1318.11	2552.8	1282	2	4	1	36.6286	1282	0.0143484	0.0277887	Grows in meadows, snow beds, close to small rivers
Oxytropis	Fabaceae	Genus	Forb	100	Y	Y	Y	3	Y	Arctic-alpine	4	58	31442	32	205.503	982.562	0	0	0	0	0	0	0	0	Both Oxytropis campestris subsp. sordida and O. mertensiana are found in the PU today and occupy an arctic-alpine distribution. O. mertensiana is found in the region of Lake BS but is very rare.
Pachypleurum alpinum	Apiaceae	Species	Forb	100	Y	Y	Y	3	Y	Arctic-alpine	4	43	23326	29	152.458	804.345	0	0	0	0	0	0	0	0	Synonym Ligusticum alpinum. Arctic-alpine taxa but not clearly distinguished from boreal representative based on the trnL marker so cannot be classified (see PAF))
PACMAD clade	Poaceae	no rank	Graminoid	98.0769	Y	N	N		Y	NA	1	3	6866	4	44.8758	1716.5	765	2	2	1	21.8571	765	0.0127336	0.487058
Papaver	Papaveraceae	Genus	Forb	100	Y	Y	Y	1	Y	Arctic-alpine	8	919	4017331	136	26257.1	29539.2	0	0	0	0	0	0	0	0	Papaver dahlianum and P. lapponicum complex are in the region; no boreal representatives in the region. P. polare is distributed between B. Khadata river and the Baidaratskaya Bay.
Parrya	Brassicaceae	Genus	Forb	100	Y	Y	Y	1	Y	Arctic-alpine	6	75	75227	40	491.68	1880.67	0	0	0	0	0	0	0	0	Only Parrya nudicaulis complex in region
Pedicularis	Orobanchaceae	Genus	Forb	100	Y	Y	Y	1 OR 2	Y	NA	7	146	42743	71	279.366	602.014	0	0	0	0	0	0	0	0	Both arctic and boreal representatives within this genus. 11 species in PU, 8 species in Lake BS area
Pedicularis oederi	Orobanchaceae	Species	Forb	100	Y	Y	Y	2	Y	Arctic-alpine	8	219	79457	55	519.327	1444.67	0	0	0	0	0	0	0	0
Pedicularis pacifica (syn: P. sudetica)	Orobanchaceae	Species	Forb	100	Y	Y	N	2	Y	Arctic-alpine	7	82	30116	44	196.837	684.455	50	1	1	1	1.42857	50	0.00208717	0.00725765	Synonym: P. sudetica ssp. pacifica, an arctic-alpine species complex.
Picea	Pinaceae	Genus	TreesShrubs	100	Y	Y	Y		Y	Boreal	8	84	83039	26	542.739	3193.81	34525	2	9	8	986.429	4315.62	0.308857	1.8175	Not in catchment today, does not go as far north at present. Occurs in the Valley of Bolshaya Khadata, 40-50 km south of the Lake
Plagiochila	Plagiochilaceae	Genus	Bryophyte	100	Y	Y	N	NA	NA	NA	1	3	75	3	0.490196	25	0	0	0	0	0	0	0	0
Plantago	Plantaginaceae	Genus	Forb	100	Y	Y	N	0	Y	Boreal	1	4	13913	4	90.9346	3478.25	0	0	0	0	0	0	0	0	Plantago major is only likely representative in the region.
Poaceae	Poaceae	Family	Graminoid	98.0769	Y	Y	Y	3	Y	NA	1	5	1129	5	7.37908	225.8	0	0	0	0	0	0	0	0	Both arctic and boreal representatives within this genus. 65 indigenous species in this family are growing in PU. This is the largest family in the flora of PU. 12 species of the genus Poa
Poeae	Poaceae	Tribe	Graminoid	98.0769	Y	Y	Y		Y	NA	4	121	194258	77	1269.66	2522.83	0	0	0	0	0	0	0	0	Both arctic and boreal representatives within this genus
Polemonium	Polemoniaceae	Genus	Forb	100	N	Y	Y	2	Y	Arctic-alpine	2	5	182	4	1.18954	45.5	0	0	0	0	0	0	0	0	3 species in PU, of which two grow in the area of Lake BS
Polytrichaceae	Polytrichaceae	Family	Bryophyte	100	Y	Y	Y	NA	NA	NA	8	254	48425	82	316.503	590.549	2018	2	3	1	57.6571	2018	0.0976332	0.182169	Species of this family are widespread in PU
Potentilla	Rosaceae	Genus	Forb	100	Y	Y	Y	2	Y	NA	4	56	21689	40	141.758	542.225	0	0	0	0	0	0	0	0	Both arctic and boreal representatives within this genus. 14 species in PU, of which 5 occur in the area of Lake BS
Pottiaceae	Pottiaceae	Family	Bryophyte	100	Y	Y	N	NA	NA	NA	1	15	1741	15	11.3791	116.067	0	0	0	0	0	0	0	0	14 species in PU
Ptychostomum pallens	Bryaceae	Species	Bryophyte	100	N	Y	N	NA	NA	NA	1	4	96	4	0.627451	24	0	0	0	0	0	0	0	0	syn. Bryum pallens. Quite common in PU but occurs further south from Lake BS
Puccinellia	Poaceae	Genus	Graminoid	100	Y	Y	N	2	Y	NA	4	125	283701	67	1854.25	4234.34	0	0	0	0	0	0	0	0	Both arctic and boreal representatives within this genus.
Pyrola 1	Ericaceae	Genus	Forb	100	N	N	Y	2	Y	NA	2	13	935	10	6.11111	93.5	0	0	0	0	0	0	0	0
Pyrola 2 (identified as P.alpina)	Ericaceae	Genus	Forb	100	N	N	Y	0	Y	NA	1	3	173	3	1.13072	57.6667	0	0	0	0	0	0	0	0	There are 20 taxa of Pyrola in Hulten; the majority boreal but P. minor goes into the arctic so this taxa canot be classified.
Pyrola grandiflora	Ericaceae	Species	Forb	100	N	N	Y	2	Y	Arctic-alpine	1	5	427	5	2.79085	85.4	0	0	0	0	0	0	0	0	Poorly distinguished based on trnL marker. Related to the boreal taxon Pyrola rotundifolia
Pyrola minor	Ericaceae	Species	Forb	100	N	N	Y	2	Y	Boreal	1	3	177	3	1.15686	59	0	0	0	0	0	0	0	0
Pyrola rotundifolia	Ericaceae	Species	Forb	100	N	N	Y	0	N	Boreal	4	13	1077	8	7.03922	134.625	0	0	0	0	0	0	0	0
Ranunculus	Ranunculaceae	Genus	Forb	100	Y	Y	Y		Y	NA	8	268	122479	93	800.516	1316.98	7172	2	5	2	204.914	3586	0.155594	0.255978	Both arctic-alpine and boreal representatives within this genus. 17 speices in PU, 7 species in the area of Lake BS
Ranunculus arcticus	Ranunculaceae	Species	Forb	100	Y	Y	Y	0	Y	Arctic-alpine	2	16	8582	14	56.0915	613	0	0	0	0	0	0	0	0
Ranunculus pygmaeus	Ranunculaceae	Species	Forb	100	Y	N	Y	1	Y	Arctic-alpine	2	4	194	3	1.26797	64.6667	0	0	0	0	0	0	0	0	Occurs in PU, also at the latitude of Lake BS, but is not reported from L. Morozova's research sites
Ranunculus sulphureus	Ranunculaceae	Species	Forb	100	Y	Y	N	1	Y	Arctic-alpine	5	50	22121	35	144.582	632.029	0	0	0	0	0	0	0	0	Occurs sporadically across the PU
Rhodiola rosea	Crassulaceae	Species	Forb	100	Y	Y	Y	3	Y	Intermediate	5	49	52316	29	341.935	1804	0	0	0	0	0	0	0	0	Grows in humid sites, on rocks, along creeks in the area of Lake BS.
Rhododendron (Ledum palustre)	Ericaceae	Genus	Forb	100	Y	N	Y	0	Y	Intermediate	8	206	269315	33	1760.23	8161.06	0	0	0	0	0	0	0	0	Rhododendron tomentosum (syn. Ledum palustre)
Rhytidium rugosum	Rhytidiaceae	Species	Bryophyte	100	N	N	Y	NA	NA	NA	1	3	48	3	0.313725	16	0	0	0	0	0	0	0	0	Common in this region of the PU
Ribes	Grossulariaceae	Genus	TreesShrubs	100	N	N	Y		Y	Boreal	8	31	5385	12	35.1961	448.75	0	0	0	0	0	0	0	0
Rumex	Polygonaceae	Genus	Forb	100	Y	Y	Y	3	Y	NA	4	73	54070	43	353.399	1257.44	31154	2	7	3	890.114	10384.7	0.707877	2.51873	Both intermediate and boreal representatives but cannot be distinguished based on trnL marker. 12 species in PU, most of them are introduced and occur close to settlements. 3 species occur in the area of Lake BS.
Saliceae	Salicaceae	Tribe	TreesShrubs	100	Y	Y	Y	3	Y	NA	8	1034	5754679	152	37612.3	37859.7	107100	3	15	9	3060	11900	0.0808247	0.0813564	Intermediate and boreal representatives within this group which cannot be distinguished based on the trnL marker. The erect forms grow in wet places in the mountain tundra as low thickets (20-30 cm), but can grow up to 60-80 cm in sheltered places. The prostrate forms grow together with moss, lichen and herbs to a height of 2-5(6) cm.
Sanionia uncinata	Amblystegiaceae	Species	Bryophyte	100	N	N	Y	NA	NA	NA	2	3	72	2	0.470588	36	0	0	0	0	0	0	0	0
Saussurea	Asteraceae	Genus	Forb	100	Y	N	Y	2	Y	Intermediate	7	41	24396	20	159.451	1219.8	0	0	0	0	0	0	0	0	Saussurea alpina and S. tilisia are most likely taxon.
Saxifraga	Saxifragaceae	Genus	Forb	100	Y	Y	Y	2	Y	NA	7	272	236773	115	1547.54	2058.9	0	0	0	0	0	0	0	0	14 species of this genus in PU, 10 of them occur in the area of Lake BS.
Saxifraga cespitosa	Saxifragaceae	Species	Forb	100	Y	Y	Y	1	Y	Arctic-alpine	4	63	14656	44	95.7908	333.091	0	0	0	0	0	0	0	0
Saxifraga hirculus	Saxifragaceae	Species	Forb	100	Y	Y	Y	2	Y	Intermediate	7	160	141529	76	925.026	1862.22	0	0	0	0	0	0	0	0
Saxifraga oppositifolia	Saxifragaceae	Species	Forb	100	Y	Y	Y	2	Y	Arctic-alpine	8	397	481711	122	3148.44	3948.45	0	0	0	0	0	0	0	0
Saxifragaceae	Saxifragaceae	Family	Forb	100	Y	Y	Y		Y	NA	3	81	35802	54	234	663	165	1	1	1	4.71429	165	0.00711054	0.0201465	In addition to Saxifraga, this family includes the genus Chrysosplenium in the PU.
Scapania	Scapaniaceae	Genus	Bryophyte	100	Y	Y	N	NA	NA	NA	1	5	116	5	0.75817	23.2	0	0	0	0	0	0	0	0
Scapaniaceae	Scapaniaceae	Family	Bryophyte	100	Y	N	Y	NA	NA	NA	1	8	799	8	5.22222	99.875	0	0	0	0	0	0	0	0	24 species in PU. B. pseudotricetrum occurs in moutain tundra belt in grass- moss tundra
Shepherdia canadensis /syn. Hippophae canadensis	Elaeagnaceae	Species	TreesShrubs	98.0769	Y	Y	Y	0	N	Boreal	1	5	8249	5	53.915	1649.8	1100	1	1	1	31.4286	1100	0.0190499	0.582928	BLAST check revealed a 100% match to Hippophae which is not in arctic or boreal database but is present in NCBI database.
Silene	Caryophyllaceae	Genus	Forb	100	Y	Y	N	2	Y	NA	2	6	2125	5	13.8889	425	0	0	0	0	0	0	0	0	Both arctic and boreal represenatives within this genus. 5 species in PU.
Sphagnum russowii	Sphagnaceae	Species	Bryophyte	100	N	N	Y	NA	NA	NA	3	20	11301	14	73.8627	807.214	0	0	0	0	0	0	0	0
Spiraea	Rosaceae	Genus	Forb	100	N	N	Y	1	Y	Boreal	7	16	4908	9	32.0784	545.333	0	0	0	0	0	0	0	0	Occurs in PU, observed in the valleys of the rivers Kara, Khadata, baidarata, but not mentioned whether in the upper reaches of Lake BS.
Stellaria	Caryophyllaceae	Genus	Forb	100	Y	Y	Y	1	Y	NA	2	33	26204	30	171.268	873.467	558	1	1	1	15.9429	558	0.0182524	0.0930872	Both arctic and boreal representatives within this genus. 15 species in PU. 5 species in the area of Lake BS
Stellaria holostea	Caryophyllaceae	Species	Forb	100	Y	N	Y	0	N	Boreal	1	4	2655	4	17.3529	663.75	0	0	0	0	0	0	0	0
Syntrichia ruralis	Pottiaceae	Species	Bryophyte	100	Y	N	N	NA	NA	NA	1	3	222	3	1.45098	74	0	0	0	0	0	0	0	0	syn. Tortula ruralis. In PU it occurs rarely in the tundra, forest tundra and forest zones, but further south than Lake BS
Thalictroideae	Ranunculaceae	Subfamily	Forb	98.2456	N	N	Y		Y	NA	2	3	1749	2	11.4314	874.5	0	0	0	0	0	0	0	0
Thalictrum	Ranunculaceae	Genus	Forb	100	Y	Y	Y	1	Y	NA	8	147	95749	38	625.81	2519.71	0	0	0	0	0	0	0	0	Both arctic and boreal representatives within this genus. 3 species in PU, all three grow in the area of Lake BS
Thelypteris palustris	Thelypteridaceae	Species	Fern	100	N	N	Y		N	Boreal	2	6	2436	5	15.9216	487.2	0	0	0	0	0	0	0	0
Trientalis	Primulaceae	Genus	Forb	100	Y	N	Y	2	Y	Boreal	1	3	324	3	2.11765	108	0	0	0	0	0	0	0	0	Grows in thickets close to Lake BS.
Trifolium	Fabaceae	Genus	Forb	100	Y	Y	N	0	Y	Boreal	2	3	7264	2	47.4771	3632	0	0	0	0	0	0	0	0
Trollius	Ranunculaceae	Genus	Forb	100	N	N	Y	2	Y	Boreal	4	14	5909	8	38.6209	738.625	0	0	0	0	0	0	0	0	The only species present in PU, endemic to the Ural mountains. Grows in thickets along rivers and in snow beds
Ulmus glabra	Ulmaceae	Species	TreesShrubs	100	Y	N	N	0	N	Boreal	2	4	15821	3	103.405	5273.67	0	0	0	0	0	0	0	0	not found at BS lake and in this part of the PU
Urtica	Urticaceae	Genus	Forb	100	N	N	Y	1	Y	Boreal	2	6	5254	5	34.3399	1050.8	0	0	0	0	0	0	0	0	Reported from the upper reaches of the river Usa
Vaccinium uliginosum	Ericaceae	Species	TreesShrubs	100	N	N	Y	3	Y	Intermediate	8	210	233939	35	1529.01	6683.97	172	1	1	1	4.91429	172	0.000735234	0.00321402
Vaccinium vitis-idaea	Ericaceae	Species	TreesShrubs	100	Y	N	Y	3	Y	Boreal	8	184	36321	36	237.392	1008.92	0	0	0	0	0	0	0	0
Valeriana	Caprifoliaceae	Genus	Forb	100	Y	Y	Y	3	Y	Boreal	8	91	41059	29	268.359	1415.83	0	0	0	0	0	0	0	0	2 species in the PU
Veratrum	Melanthiaceae	Genus	Forb	100	N	N	Y	2	Y	Boreal	5	41	7367	21	48.1503	350.81	0	0	0	0	0	0	0	0	Grows in meadows and thickets of willow and alder in PU.
Veronica	Plantaginaceae	Genus	Forb	100	N	N	Y	2	Y	Boreal	7	44	4764	22	31.1373	216.545	0	0	0	0	0	0	0	0
Viola	Violaceae	Genus	Forb	98	N	N	Y	2	Y	Boreal	2	6	324	5	2.11765	64.8	0	0	0	0	0	0	0	0	8 species in PU, 2 of them occur in the area of Lake BS
Viola epipsila	Violaceae	Species	Forb	98.1818	N	N	Y	2	Y	Boreal	1	4	380	4	2.48366	95	0	0	0	0	0	0	0	0

## Sheet: References
References
Alsos, I.G., Engelskjøn, T., Gielly, L., Taberlet, P. & Brochmann, C. 2005: Impact of ice ages on circumpolar molecular diversity: insights from an ecological key species. Molecular Ecology 14 (9), 2739-2753.																																Alsos, I.G., Engelskjøn, T., Gielly, L., Taberlet, P. & Brochmann, C. 2005: Impact of ice ages on circumpolar molecular diversity: insights from an ecological key species. Molecular Ecology 14 (9), 2739-2753.																Alsos, I.G., Engelskjøn, T., Gielly, L., Taberlet, P. & Brochmann, C. 2005: Impact of ice ages on circumpolar molecular diversity: insights from an ecological key species. Molecular Ecology 14 (9), 2739-2753.
Ehrich, D., Gaudel, M., Assefa, A., Koch, M.A., Mummenhoff, K., Nemomissa, S., Intrabiodiv Consortium & Brochmann, C. 2007: Genetic consequences of Pleistocene range shifts: contrast between the Arctic, the Alps and the East African mountains. Molecular Ecology 16 (12), 2542-2559.
